# Supplementary material for: Synthesis and Biological Evaluation of Novel Synthetic Indolone Derivatives as Anti-Tumor Agents Targeting p53-MDM2 and p53-MDMX
Source: Molecules. 2022 Jun 9;27(12):3721. doi: 10.3390/molecules27123721 (PMC9230548; doi:10.3390/molecules27123721)
Supplement: Supplementary file 1 [file molecules-27-03721-s001.zip]

Archive with 1 entries (1 files):
- molecules-1750253-supplementary.pdf
